# Supplementary material for: Pathogenic Neurofibromatosis type 1 gene variants in tumors of non‐NF1 patients and role of R1276
Source: FEBS Open Bio. 2025 Nov 11;16(4):803–13. doi: 10.1002/2211-5463.70157 (PMC13042986; doi:10.1002/2211-5463.70157)
Supplement: Supplementary file 1 — Table S1. Overview of all detected NF1 variants in our institutional cohort with respect to gender, age, and tumor type. [file FEB4-16-803-s002.xlsx]

## Sheet: Mainz
MAINZ COHORT 2022-2024
no	sex	age	diagnosis	HGVS_c	HGVS_p	allele frequency	mutation type	tier class	class	Varsome Link	ClinVar Link
1	m	85	malignant melanoma	c.1555C>T	p.Q519*	28.2	Nonsense	Tier I	P	http://varso.me/loJk	VCV000837847.3 - ClinVar - NCBI (nih.gov)
1	m	85	malignant melanoma	c.1062G>A	p.K354=	24.2	Missense	Tier II	P	http://varso.me/loLV	VCV000428998.10 - ClinVar - NCBI (nih.gov)
2	m	63	malignant melanoma	c.6900del	p.K2300Nfs*19	10.5	FS del	Tier II	LP	http://varso.me/nLXk	kein Eintrag
3	f	59	CUP	c.2699_2700del	p.Ser900Phefs*5	29.8	FS	Tier II	LP	https://varsome.com/variant/hg19/NF1(NM_001042492.3)%3Ac.2699_2700del?annotation-mode=somatic	kein Eintrag
4	f	49	glioma	c.3827G>A	R1276Q	ND	Missense	Tier II	P	https://varsome.com/variant/hg19/NF1%3AArg1276Gln?annotation-mode=germline	https://www.ncbi.nlm.nih.gov/clinvar/variation/68341/
4	f	49	glioma	unknown	Y2285fs*5-subclonal	ND	ND	ND	ND	no entry	kein Eintrag
5	f	80	ovarian carcinoma	c.3158C>G	p.S1053*	ND	Nonsense	Tier II	P	https://varsome.com/variant/hg19/NF1%3ASer1053*?annotation-mode=somatic	https://www.ncbi.nlm.nih.gov/clinvar/variation/665851/
6	m	48	urachus carcinoma	c.2158C>T	p.R720W	49.7	Missense	Tier IV	B	https://varsome.com/variant/hg19/NF1%3Ac.2158C%3ET?annotation-mode=somatic	no entry
6	m	48	urachus carcinoma	c.8086C>A	p.P2696T	83.9	Missense	Tier III	VUS	https://varsome.com/variant/hg19/NF1(NM_001042492.3)%3Ac.8086C%3EA?annotation-mode=somatic	https://www.ncbi.nlm.nih.gov/clinvar/variation/963371/
6	m	48	urachus carcinoma	c.5890G>A	p.D1964N	82.6	Missense	Tier III	VUS	https://varsome.com/variant/hg38/NF1(NM_001042492.3)%3Ac.5890G%3EA?annotation-mode=somatic	VCV002108413.1 - ClinVar - NCBI (nih.gov); https://www.ncbi.nlm.nih.gov/clinvar/variation/2108413/
7	m	69	penile carcinoma	c.4525C>T	p.R1509C	23.4	Missense	Tier III	VUS	http://varso.me/mJqw	VCV000220020.3 - ClinVar - NCBI (nih.gov)
8	f	66	NSCLC	c.134A>G	p.N45S	32	Missense	Tier IV	B	http://varso.me/sUEP	VCV000229787.22 - ClinVar - NCBI (nih.gov)
9	f	60	NSCLC	c.3517C>T	p.L1173F	12.3	Missense	Tier III	VUS	http://varso.me/n82t	VCV000404598.3 - ClinVar - NCBI (nih.gov)
10	m	74	rhabdomyosarcoma	c.4084C>T	p.Arg1362*	30.8	Nonsense	Tier II	P	http://varso.me/gEac	VCV000000344.29 - ClinVar - NCBI (nih.gov)
11	f	61	NSCLC	c.4183C>T	p.Q1395*	8.9	Nonsense	Tier II	P	http://varso.me/sUmV	VCV000547641.6 - ClinVar - NCBI (nih.gov)
12	f	67	ovarian carcinoma	c.3089C>G	p.S1030*	ND	Nonsense	Tier II	P	http://varso.me/sVw8	VCV000580002.3 - ClinVar - NCBI (nih.gov)
13	f	58	leiomyosarcoma	c.4446A>G	p.I1482M	47	Missense	Tier III	VUS	http://varso.me/rjkV	VCV000230792.11 - ClinVar - NCBI (nih.gov)
13	f	58	leomyosarcoma	c.6779C>T	p.S2260F	50.2	Missense	Tier III	VUS	http://varso.me/fqWK	VCV000230791.11 - ClinVar - NCBI (nih.gov)
14	m	77	NSCLC	c.563C>A	p.A188E	22	Missense	Tier IV	VUS	http://varso.me/mvNp	VCV001319350.4 - ClinVar - NCBI (nih.gov)
15	f	20	giant celltumor	c.3038C>T	p.T1013M	48.7	Missense	Tier III	VUS	http://varso.me/sWBh	VCV000186673.8 - ClinVar - NCBI (nih.gov)
16	m	54	colon carcinoma	c.4094G>A	p.C1365Y	19.7	Missense	Tier II	LP	http://varso.me/sWCi	no entry
17	m	72	colon carcinoma	c.5513C>G	p.S1838C	50	Missense	Tier IV	LB	http://varso.me/pqkT	VCV000142804.23 - ClinVar - NCBI (nih.gov)
18	f	67	glioblastoma	c.7037_7040del	p.D2346Vfs*49	45.1	FS del	Tier II	P	http://varso.me/keBq	VCV000644855.8 - ClinVar - NCBI (nih.gov)
19	m	37	colon carcinoma	c.4541A>G	p.N1514S	40.2	Missense	Tier III	VUS	http://varso.me/sWFQ	no entry
20	f	66	ovarian carcinoma	c.487G>T	p.E163*	27.3	Nonsense	Tier II	P	http://varso.me/sWFc	VCV000977199.6 - ClinVar - NCBI (nih.gov)
21	f	55	glioblastoma	c.7712G>A	p.R2571K	50.1	Missense	Tier III	VUS	http://varso.me/sWHp	VCV000656251.5 - ClinVar - NCBI (nih.gov)
22	f	29	colon carcinoma	c.5986del	p.I1996Yfs*16	22.2	FS del	Tier II	P	http://varso.me/hz3d	no entry
22	f	29	colon carcinoma	c.2252-1G>T	p.?	ND	Splice	Tier II	P	https://varsome.com/variant/hg38/NF1%3Ac.2252-1G%3ET?annotation-mode=somatic	no entry
23	m	53	colon carcinoma	c.4360C>G	p.L1454V	50.1	Missense	Tier III	VUS	http://varso.me/sWHT	VCV000481907.14 - ClinVar - NCBI (nih.gov)
24	f	75	colon carcinoma	c.594_623del	p.F199_A208del	77.3	In-frame Del	Tier III	VUS	no entry	no entry
25	m	78	malignent melanoma	c.2851-2A>C	p.?	65.8	Splice	Tier II	LP	http://varso.me/fsPz	no entry
26	f	62	NSCLC	c.3658G>T	p.E1220*	51.1	Nonsense	Tier II	P	http://varso.me/sWIt	no entry
27	m	77	liposarcoma	c.3975_3977del	p.L1326del	17.1		Tier III	VUS	http://varso.me/kMkF	no entry
28	f	50	sarcoma	c.3038C>T	p.T1013M	12	Missense	Tier III	VUS	https://varsome.com/variant/hg38/NF1%3Ac.3038C%3ET?annotation-mode=somatic	https://www.ncbi.nlm.nih.gov/clinvar/variation/186673/
28	f	50	sarcoma	c.2033dup	p.I679Dfs*21	25.6	FS dup	Tier II	P	http://varso.me/fnF9	VCV000141513.56 - ClinVar - NCBI (nih.gov)
29	f	55	glioma	c.7037_7040del	p.D2346Vfs*49	29.1	FS	Tier II	P	http://varso.me/keBq	VCV000644855.8 - ClinVar - NCBI (nih.gov)
30	f	61	NSCLC	c.2851-1G>T	p.?	13.8	Splice	Tier II	P	http://varso.me/m6tn	VCV000821889.3 - ClinVar - NCBI (nih.gov)
31	f	70	colon carcinoma	c.1972C>G	p.L658V	82.2	Missense	Tier IV	LB	http://varso.me/oqkU	no entry
32	f	69	NSCLC	c.6652del	p.R2218Efs*15	43.1	FS del	Tier II	P	http://varso.me/p0nV	no entry
33	m	70	malignant melanoma	c.5642C>T	p.T1881I	23	Missense	Tier III	VUS	http://varso.me/sWVA	VCV000404463.6 - ClinVar - NCBI (nih.gov)
34	f	68	NSCLC	c.3158C>G	p.S1053*	39.8	Nonsense	Tier II	P	http://varso.me/qE5U	VCV000665851.3 - ClinVar - NCBI (nih.gov)
35	m	67	CUP	c.1261T>G	p.S421A	48.8	Missense	Tier III	VUS	http://varso.me/rpAY	VCV000237513.7 - ClinVar - NCBI (nih.gov)
36	f	23	AML	c.2033dup	p.I679Dfs*21	69.1	FS dup	Tier II	P	http://varso.me/fnF9	VCV000141513.56 - ClinVar - NCBI (nih.gov)
37	f	67	glioblastoma	c.244_247del	p.Q83*	15.6	Nonsense	Tier II	P	https://varsome.com/variant/hg38/NF1(NM_001042492.3)%3Ac.244_247del?annotation-mode=somatic	VCV000484139.16], https://www.ncbi.nlm.nih.gov/clinvar/variation/VCV000484139.16
37	f	67	glioblastoma	c.3774G>C	p.W1258C	73.5	Missense	Tier II	LP	https://varsome.com/variant/hg38/NF1(NM_001042492.3)%3Ac.3774G%3EC?annotation-mode=somatic	[VCV000824192.4], https://www.ncbi.nlm.nih.gov/clinvar/variation/VCV000824192.4
38	m	45	astrozytoma	c.8155del	p.S2719Qfs*20	23.3	FS	Tier II	P	https://varsome.com/variant/hg38/NF1(NM_001042492.3)%3Ac.8155del?annotation-mode=somatic	https://www.ncbi.nlm.nih.gov/clinvar/variation/1406839/
39	m	48	malignant melanoma	c.1527+2del	p.X509_splice	91	Splice	Tier II	LP	https://varsome.com/variant/hg38/NF1%3Ac.1527%2B2del?annotation-mode=somatic	no entry
40	m	64	thyroid carcinoma	c.802C>T	p.P268S	70.8	Missense	Tier III	VUS	https://varsome.com/variant/hg38/NF1%3Ac.802C%3ET?annotation-mode=somatic	no entry
41	m	83	NSCLC	c.4253_4296del	p.I1418Tfs*2	10.7	FS deletion	Tier II	LP	no entry	no entry
42	f	52	neuroendocrine tumor	c.4018C>T	p.L1340F	9.8	Missense	Tier III	VUS	https://varsome.com/variant/hg38/NF1(NM_001042492.3)%3Ac.4018C%3ET?annotation-mode=somatic	no entry
43	f	55	ovarian carcinoma	c.2386A>G	p.K796E	46.5	Missense	Tier III	VUS	https://varsome.com/variant/hg38/NF1(NM_001042492.3)%3Ac.2386A%3EG?annotation-mode=somatic	no entry
44	m	54	malignant melanoma	c.4078C>T	p.Q1360*	32.8	nonsense	Tier II	P	https://varsome.com/variant/hg38/NF1(NM_001042492.3)%3Ac.4078C%3ET?annotation-mode=somatic	no entry
45	m	59	rhabdomyosarcoma	c.7367_7376del	p.K2456Sfs*30	50.7	FS Deletion	Tier II	LP	https://varsome.com/variant/hg38/NF1(NM_001042492.3)%3Ac.7367_7376del?annotation-mode=somatic	no entry
46	f	76	malignant melanoma	c.7348C>T	p.R2450*	20.7	nonsense	Tier II	P	https://varsome.com/variant/hg38/NF1(NM_001042492.3)%3Ac.7348C%3ET?annotation-mode=somatic	https://www.ncbi.nlm.nih.gov/clinvar/variation/185789/
47	f	86	CUP	c.320C>T	p.T107M	58.4	Missense	Tier III	VUS	https://varsome.com/variant/hg38/NF1(NM_001042492.3)%3Ac.320C%3ET?annotation-mode=somatic	https://www.ncbi.nlm.nih.gov/clinvar/variation/561690/
48	m	59	renal cell carcinoma	c.7352G>A	p.S2451N	22	Missense	Tier III	VUS	https://varsome.com/variant/hg38/NF1(NM_001042492.3)%3Ac.7352G%3EA?annotation-mode=somatic	no entry
49	m	57	NSCLC	c.2792C>T	p.P931L	17.1	Missense	Tier III	VUS	https://varsome.com/variant/hg38/NF1(NM_001042492.3)%3Ac.2792C%3ET?annotation-mode=somatic	no entry
49	m	57	NSCLC	c.3198A>T	p.R1066S	19.1	Missense	Tier III	VUS	https://varsome.com/variant/hg38/NF1(NM_001042492.3)%3Ac.3198A%3ET?annotation-mode=somatic	https://www.ncbi.nlm.nih.gov/clinvar/variation/933765/
50	f	66	ovarian carcinoma	c.4757C>G	p.A1586G	68.7	Missense	Tier III	VUS	https://varsome.com/variant/hg38/NF1(NM_001042492.3)%3Ac.4757C%3EG?annotation-mode=somatic	no entry
51	f	67	ovarian carcinoma	c.4249G>A	p.A1417T	12.1	Missense	Tier II	LP	https://varsome.com/variant/hg38/NF1(NM_001042492.3)%3Ac.4249G%3EA?annotation-mode=somatic	no entry
52	f	62	leiomyosarcoma	c.1033C>T	p.L345F	66.7	Missense	Tier III	VUS	https://varsome.com/variant/hg38/NF1(NM_001042492.3)%3Ac.1033C%3ET?annotation-mode=somatic	https://www.ncbi.nlm.nih.gov/clinvar/variation/1771876/
53	m	70	pleomorphic sarcoma	c.8263C>T	p.L2755F	20.7	Missense	Tier III	VUS	https://varsome.com/variant/hg38/NF1(NM_001042492.3)%3Ac.8263C%3ET?annotation-mode=somatic	https://www.ncbi.nlm.nih.gov/clinvar/variation/2726952/
54	m	60	NSCLC	c.4930G>T	p.D1644Y	19.8	Missense	Tier II	P	https://varsome.com/variant/hg38/NF1(NM_001042492.3)%3Ac.4930G%3ET?annotation-mode=somatic	https://www.ncbi.nlm.nih.gov/clinvar/variation/429003/
55	m	59	MPNST	c.4341G>C	p.Q1447H	62.4	Missense	Tier II	P	https://varsome.com/variant/hg38/NF1(NM_001042492.3)%3Ac.4341G%3EC?annotation-mode=somatic	https://www.ncbi.nlm.nih.gov/clinvar/variation/233115/
56	f	67	endometrial carcinoma	c.1451T>C	p.L484P	27.8	Missense	Tier III	VUS	https://varsome.com/variant/hg38/NF1(NM_001042492.3)%3Ac.1451T%3EC?annotation-mode=somatic	no entry
57	f	47	breast carcinoma	c.847G>T	p.D283Y	94.3	Missense	Tier IV	LB	https://varsome.com/variant/hg38/NF1(NM_001042492.3)%3Ac.847G%3ET?annotation-mode=somatic	https://www.ncbi.nlm.nih.gov/clinvar/variation/41680/
58	m	63	oropharyngeal carcinoma	c.4384C>T	p.R1462W	46.4	Missense	Tier IV	LB	https://varsome.com/variant/hg38/NF1(NM_001042492.3)%3Ac.4384C%3ET?annotation-mode=somatic	https://www.ncbi.nlm.nih.gov/clinvar/variation/404427/
59	m	50	NSCLC	c.7415C>G	p.P2472R	46.6	Missense	Tier III	VUS	https://varsome.com/variant/hg38/NF1(NM_001042492.3)%3Ac.7415C%3EG?annotation-mode=somatic	https://www.ncbi.nlm.nih.gov/clinvar/variation/185455/
60	m	55	pancreatic carcinoma	c.7867C>G	p.L2623V	18.5	Missense	Tier II	LP	https://varsome.com/variant/hg38/NF1(NM_001042492.3)%3Ac.7867C%3EG?annotation-mode=somatic	https://www.ncbi.nlm.nih.gov/clinvar/variation/480171/
62	f	63	NSCLC	c.3206A>T	p.D1069V	40.7	Missense	Tier III	VUS	https://varsome.com/variant/hg38/NF1(NM_001042492.3)%3Ac.3206A%3ET?annotation-mode=somatic	no entry
63	m	66	glioblastom	c.1721_1721+5del	p.X574_splice	13.9	splice junction loss	Tier II	LP	https://varsome.com/variant/hg38/NF1(NM_001042492.3)%3Ac.1721_1721%2B5del?annotation-mode=somatic	no entry
63	m	66	glioblastom	c.6758_6761del	p.G2253Vfs*11	19.6	FS deletion	Tier II	LP	https://varsome.com/variant/hg38/NF1(NM_001042492.3)%3Ac.6758_6761del?annotation-mode=somatic	no entry

## Sheet: comparisons
cohort / study	variant	AA_position	variant type
Cirenajwis-cohort	W9*	9	nonsense			cohort	variants
Cirenajwis-cohort	Y49F	49	missense			Mainz-cohort	63
Cirenajwis-cohort	Y49Y	49	missense			Cirenajwis-cohort	161
Cirenajwis-cohort	Y80*	80	nonsense			Redig-cohort	56
Cirenajwis-cohort	G96G	96	missense			Wiesner-cohort	16
Cirenajwis-cohort	Q129*	129	nonsense
Cirenajwis-cohort	L190fs	190	frameshift (indel)
Cirenajwis-cohort	P228S	228	missense			NF1 variant	variant type	cohort / study	cohort count	domain NF1
Cirenajwis-cohort	R262C	262	missense			Q519*	nonsense	Cirenajwis-cohort, Mainz-cohort, Wiesner-cohort	3
Cirenajwis-cohort	L274F	274	missense			G311*	nonsense	Cirenajwis-cohort, Redig-cohort	2
Cirenajwis-cohort	Q282*	282	nonsense			L844F	missense	Cirenajwis-cohort, Wiesner-cohort	2
Cirenajwis-cohort	G311*	311	nonsense			P931L	missense	Cirenajwis-cohort, Mainz-cohort	2
Cirenajwis-cohort	W336*	336	nonsense			Q1218*	nonsense	Cirenajwis-cohort, Redig-cohort	2
Cirenajwis-cohort	V341fs	341	frameshift (indel)			Q1395*	nonsense	Cirenajwis-cohort, Mainz-cohort	2	Ras-GAP
Cirenajwis-cohort	Q347*	347	nonsense			Q347*	nonsense	Cirenajwis-cohort, Redig-cohort	2
Cirenajwis-cohort	SC381fs	381	frameshift (indel)			Q912*	nonsense	Cirenajwis-cohort, Wiesner-cohort	2
Cirenajwis-cohort	H407Y	407	missense			R1276Q	missense	Cirenajwis-cohort, Mainz-cohort	2	Ras-GAP
Cirenajwis-cohort	R416*	416	nonsense			R2450*	nonsense	Cirenajwis-cohort, Mainz-cohort	2
Cirenajwis-cohort	D430E	430	missense			S1838C	missense	Mainz-cohort, Redig-cohort	2
Cirenajwis-cohort	R440*	440	nonsense			S2495F	missense	Cirenajwis-cohort, Redig-cohort	2
Cirenajwis-cohort	LK468del	468	other/unknown
Cirenajwis-cohort	L484L	484	missense
Cirenajwis-cohort	Y491*	491	nonsense
Cirenajwis-cohort	L492I	492	missense
Cirenajwis-cohort	Q519*	519	nonsense
Cirenajwis-cohort	T522fs	522	frameshift (indel)
Cirenajwis-cohort	T586P	586	missense
Cirenajwis-cohort	L604*	604	nonsense
Cirenajwis-cohort	C622*	622	nonsense
Cirenajwis-cohort	L626F	626	missense
Cirenajwis-cohort	G629R	629	missense
Cirenajwis-cohort	P635S	635	missense
Cirenajwis-cohort	H647Y	647	missense
Cirenajwis-cohort	G675R	675	missense
Cirenajwis-cohort	T676fs	676	frameshift (indel)
Cirenajwis-cohort	le679AspfsTer	679	frameshift (indel)
Cirenajwis-cohort	Q684*	684	nonsense
Cirenajwis-cohort	W696*	696	nonsense
Cirenajwis-cohort	rp696del	696	other/unknown
Cirenajwis-cohort	N697fs	697	frameshift (indel)
Cirenajwis-cohort	P698L	698	missense
Cirenajwis-cohort	E715*	715	nonsense
Cirenajwis-cohort	I719I	719	missense
Cirenajwis-cohort	H729Q	729	missense
Cirenajwis-cohort	Q756*	756	nonsense
Cirenajwis-cohort	W784*	784	nonsense
Cirenajwis-cohort	sn793LysfsTer	793	frameshift (indel)
Cirenajwis-cohort	Q803*	803	nonsense
Cirenajwis-cohort	S833F	833	missense
Cirenajwis-cohort	L834L	834	missense
Cirenajwis-cohort	L844F	844	missense
Cirenajwis-cohort	Q853*	853	nonsense
Cirenajwis-cohort	Q912*	912	nonsense
Cirenajwis-cohort	L929P	929	missense
Cirenajwis-cohort	P931L	931	missense
Cirenajwis-cohort	S947S	947	missense
Cirenajwis-cohort	Q950Q	950	missense
Cirenajwis-cohort	L972P	972	missense
Cirenajwis-cohort	R1000C	1000	missense
Cirenajwis-cohort	Q1010*	1010	nonsense
Cirenajwis-cohort	T1013T	1013	missense
Cirenajwis-cohort	Q1055*	1055	nonsense
Cirenajwis-cohort	Q1070*	1070	nonsense
Cirenajwis-cohort	P1084S	1084	missense
Cirenajwis-cohort	L1109*	1109	nonsense
Cirenajwis-cohort	L1114M	1114	missense
Cirenajwis-cohort	M1149V	1149	missense
Cirenajwis-cohort	HK1168fs	1168	frameshift (indel)
Cirenajwis-cohort	Q1174*	1174	nonsense
Cirenajwis-cohort	I1186I	1186	missense
Cirenajwis-cohort	R1204W	1204	missense
Cirenajwis-cohort	Q1218*	1218	nonsense
Cirenajwis-cohort	P1232A	1232	missense
Cirenajwis-cohort	E1238*	1238	nonsense
Cirenajwis-cohort	A1240V	1240	missense
Cirenajwis-cohort	R1241*	1241	nonsense
Cirenajwis-cohort	W1258*	1258	nonsense
Cirenajwis-cohort	L1274H	1274	missense
Cirenajwis-cohort	R1276Q	1276	missense
Cirenajwis-cohort	L1301L	1301	missense
Cirenajwis-cohort	P1303S	1303	missense
Cirenajwis-cohort	S1312fs	1312	frameshift (indel)
Cirenajwis-cohort	P1323L	1323	missense
Cirenajwis-cohort	S1354F	1354	missense
Cirenajwis-cohort	R1362*	1362	nonsense
Cirenajwis-cohort	Q1395*	1395	nonsense
Cirenajwis-cohort	E1436K	1436	missense
Cirenajwis-cohort	E1458K	1458	missense
Cirenajwis-cohort	F1464L	1464	missense
Cirenajwis-cohort	F1479F	1479	missense
Cirenajwis-cohort	P1487S	1487	missense
Cirenajwis-cohort	L1496F	1496	missense
Cirenajwis-cohort	S1599F	1599	missense
Cirenajwis-cohort	R1612K	1612	missense
Cirenajwis-cohort	Y1625*	1625	nonsense
Cirenajwis-cohort	V1627D	1627	missense
Cirenajwis-cohort	W1662*	1662	nonsense
Cirenajwis-cohort	P1667S	1667	missense
Cirenajwis-cohort	K1714N	1714	missense
Cirenajwis-cohort	T1730T	1730	missense
Cirenajwis-cohort	S1754F	1754	missense
Cirenajwis-cohort	LS1756del	1756	other/unknown
Cirenajwis-cohort	I1791I	1791	missense
Cirenajwis-cohort	Q1815*	1815	nonsense
Cirenajwis-cohort	Q1822*	1822	nonsense
Cirenajwis-cohort	I1824I	1824	missense
Cirenajwis-cohort	D1849Y	1849	missense
Cirenajwis-cohort	V1850V	1850	missense
Cirenajwis-cohort	P1851S	1851	missense
Cirenajwis-cohort	R1870Q	1870	missense
Cirenajwis-cohort	T1905I	1905	missense
Cirenajwis-cohort	W1952*	1952	nonsense
Cirenajwis-cohort	Q1987Q	1987	missense
Cirenajwis-cohort	W1997*	1997	nonsense
Cirenajwis-cohort	L2007F	2007	missense
Cirenajwis-cohort	T2017I	2017	missense
Cirenajwis-cohort	G2022G	2022	missense
Cirenajwis-cohort	S2025L	2025	missense
Cirenajwis-cohort	D2095fs	2095	frameshift (indel)
Cirenajwis-cohort	S2117S	2117	missense
Cirenajwis-cohort	E2143fs	2143	frameshift (indel)
Cirenajwis-cohort	E2155fs	2155	frameshift (indel)
Cirenajwis-cohort	Y2192*	2192	nonsense
Cirenajwis-cohort	Q2239*	2239	nonsense
Cirenajwis-cohort	I2268I	2268	missense
Cirenajwis-cohort	R2269C	2269	missense
Cirenajwis-cohort	K2273K	2273	missense
Cirenajwis-cohort	Y2285*	2285	nonsense
Cirenajwis-cohort	K2307K	2307	missense
Cirenajwis-cohort	L2394fs	2394	frameshift (indel)
Cirenajwis-cohort	N2425N	2425	missense
Cirenajwis-cohort	Q2434*	2434	nonsense
Cirenajwis-cohort	R2450*	2450	nonsense
Cirenajwis-cohort	E2469*	2469	nonsense
Cirenajwis-cohort	S2495F	2495	missense
Cirenajwis-cohort	S2496F	2496	missense
Cirenajwis-cohort	P2497P	2497	missense
Cirenajwis-cohort	R2517*	2517	nonsense
Cirenajwis-cohort	S2521F	2521	missense
Cirenajwis-cohort	S2521S	2521	missense
Cirenajwis-cohort	ys2552ThrfsTer	2552	frameshift (indel)
Cirenajwis-cohort	Q2582*	2582	nonsense
Cirenajwis-cohort	S2599F	2599	missense
Cirenajwis-cohort	N2602I	2602	missense
Cirenajwis-cohort	L2604F	2604	missense
Cirenajwis-cohort	P2613L	2613	missense
Cirenajwis-cohort	L2661L	2661	missense
Cirenajwis-cohort	T2667fs	2667	frameshift (indel)
Cirenajwis-cohort	L2668L	2668	missense
Cirenajwis-cohort	P2675S	2675	missense
Cirenajwis-cohort	Y2690Y	2690	missense
Cirenajwis-cohort	G2707D	2707	missense
Cirenajwis-cohort	G2716E	2716	missense
Cirenajwis-cohort	A2737V	2737	missense
Cirenajwis-cohort	S2754F	2754	missense
Cirenajwis-cohort	L2755L	2755	missense
Cirenajwis-cohort	N2780D	2780	missense
Cirenajwis-cohort	I2794I	2794	missense
Cirenajwis-cohort	S2802F	2802	missense
Cirenajwis-cohort	I2838I	2838	missense
Cirenajwis-cohort	splice		splice-site
Mainz-cohort	N45S	45	missense
Mainz-cohort	Q83*	83	nonsense
Mainz-cohort	T107M	107	missense
Mainz-cohort	E163*	163	nonsense
Mainz-cohort	A188E	188	missense
Mainz-cohort	A208del	208	other/unknown
Mainz-cohort	P268S	268	missense
Mainz-cohort	D283Y	283	missense
Mainz-cohort	L345F	345	missense
Mainz-cohort	S421A	421	missense
Mainz-cohort	L484P	484	missense
Mainz-cohort	Q519*	519	nonsense
Mainz-cohort	L658V	658	missense
Mainz-cohort	I679Dfs	679	frameshift (indel)
Mainz-cohort	R720W	720	missense
Mainz-cohort	K796E	796	missense
Mainz-cohort	er900Phefs	900	frameshift (indel)
Mainz-cohort	P931L	931	missense
Mainz-cohort	T1013M	1013	missense
Mainz-cohort	S1030*	1030	nonsense
Mainz-cohort	S1053*	1053	nonsense
Mainz-cohort	R1066S	1066	missense
Mainz-cohort	D1069V	1069	missense
Mainz-cohort	L1173F	1173	missense
Mainz-cohort	E1220*	1220	nonsense
Mainz-cohort	W1258C	1258	missense
Mainz-cohort	R1276Q	1276	missense
Mainz-cohort	L1326del	1326	other/unknown
Mainz-cohort	L1340F	1340	missense
Mainz-cohort	Q1360*	1360	nonsense
Mainz-cohort	rg1362*	1362	nonsense
Mainz-cohort	C1365Y	1365	missense
Mainz-cohort	Q1395*	1395	nonsense
Mainz-cohort	A1417T	1417	missense
Mainz-cohort	I1418Tfs	1418	frameshift (indel)
Mainz-cohort	Q1447H	1447	missense
Mainz-cohort	L1454V	1454	missense
Mainz-cohort	R1462W	1462	missense
Mainz-cohort	I1482M	1482	missense
Mainz-cohort	R1509C	1509	missense
Mainz-cohort	N1514S	1514	missense
Mainz-cohort	A1586G	1586	missense
Mainz-cohort	D1644Y	1644	missense
Mainz-cohort	S1838C	1838	missense
Mainz-cohort	T1881I	1881	missense
Mainz-cohort	D1964N	1964	missense
Mainz-cohort	I1996Yfs	1996	frameshift (indel)
Mainz-cohort	R2218Efs	2218	frameshift (indel)
Mainz-cohort	G2253Vfs	2253	frameshift (indel)
Mainz-cohort	S2260F	2260	missense
Mainz-cohort	Y2285fs	2285	frameshift (indel)
Mainz-cohort	K2300Nfs	2300	frameshift (indel)
Mainz-cohort	D2346Vfs	2346	frameshift (indel)
Mainz-cohort	R2450*	2450	nonsense
Mainz-cohort	S2451N	2451	missense
Mainz-cohort	K2456Sfs	2456	frameshift (indel)
Mainz-cohort	P2472R	2472	missense
Mainz-cohort	R2571K	2571	missense
Mainz-cohort	L2623V	2623	missense
Mainz-cohort	P2696T	2696	missense
Mainz-cohort	S2719Qfs	2719	frameshift (indel)
Mainz-cohort	L2755F	2755	missense
Mainz-cohort	splice		splice-site
Redig-cohort	I44M	44	missense
Redig-cohort	T60S	60	missense
Redig-cohort	I61fs	61	frameshift (indel)
Redig-cohort	D73Y	73	missense
Redig-cohort	E91*	91	nonsense
Redig-cohort	I117fs	117	frameshift (indel)
Redig-cohort	L121fs	121	frameshift (indel)
Redig-cohort	D176E	176	missense
Redig-cohort	I272fs	272	frameshift (indel)
Redig-cohort	K296N	296	missense
Redig-cohort	G311*	311	nonsense
Redig-cohort	Q347*	347	nonsense
Redig-cohort	Q400*	400	nonsense
Redig-cohort	R461*	461	nonsense
Redig-cohort	H501R	501	missense
Redig-cohort	S674fs	674	frameshift (indel)
Redig-cohort	F741L	741	missense
Redig-cohort	M760I	760	missense
Redig-cohort	G772V	772	missense
Redig-cohort	W777R	777	missense
Redig-cohort	L792F	792	missense
Redig-cohort	A805S	805	missense
Redig-cohort	L847fs	847	frameshift (indel)
Redig-cohort	S858C	858	missense
Redig-cohort	A1125fs	1125	frameshift (indel)
Redig-cohort	E1192*	1192	nonsense
Redig-cohort	R1204L	1204	missense
Redig-cohort	D1217N	1217	missense
Redig-cohort	Q1218*	1218	nonsense
Redig-cohort	Q1255R	1255	missense
Redig-cohort	Y1296N	1296	missense
Redig-cohort	F1410fs	1410	frameshift (indel)
Redig-cohort	R1412I	1412	missense
Redig-cohort	N1415Y	1415	missense
Redig-cohort	Y1422*	1422	nonsense
Redig-cohort	K1469*	1469	nonsense
Redig-cohort	K1600N	1600	missense
Redig-cohort	L1628V	1628	missense
Redig-cohort	H1741N	1741	missense
Redig-cohort	S1776fs	1776	frameshift (indel)
Redig-cohort	E1790Q	1790	missense
Redig-cohort	Q1835fs	1835	frameshift (indel)
Redig-cohort	S1838C	1838	missense
Redig-cohort	G1890C	1890	missense
Redig-cohort	P2065Q	2065	missense
Redig-cohort	K2160Nfs	2160	frameshift (indel)
Redig-cohort	Q2234*	2234	nonsense
Redig-cohort	E2339*	2339	nonsense
Redig-cohort	D2346Y	2346	missense
Redig-cohort	C2371*	2371	nonsense
Redig-cohort	M2374V	2374	missense
Redig-cohort	S2495F	2495	missense
Redig-cohort	S2561*	2561	nonsense
Redig-cohort	I2681V	2681	missense
Redig-cohort	E2753*	2753	nonsense
Redig-cohort	splice		splice-site
Wiesner-cohort	N151H	151	missense
Wiesner-cohort	E178*	178	nonsense
Wiesner-cohort	Q369*	369	nonsense
Wiesner-cohort	F443L	443	missense
Wiesner-cohort	Q519*	519	nonsense
Wiesner-cohort	W571*	571	nonsense
Wiesner-cohort	E716Q	716	missense
Wiesner-cohort	L844F	844	missense
Wiesner-cohort	Q912*	912	nonsense
Wiesner-cohort	Q959*	959	nonsense
Wiesner-cohort	K1105*	1105	nonsense
Wiesner-cohort	G1166S	1166	missense
Wiesner-cohort	Q1188*	1188	nonsense
Wiesner-cohort	R1276*	1276	nonsense
Wiesner-cohort	R2179C	2179	missense
Wiesner-cohort	H2261L	2261	missense
